# Supplementary material for: Blockade of CB1 or Activation of CB2 Cannabinoid Receptors Is Differentially Efficacious in the Treatment of the Early Pathological Events in Streptozotocin-Induced Diabetic Rats
Source: Int J Mol Sci. 2022 Dec 23;24(1):240. doi: 10.3390/ijms24010240 (PMC9820336; doi:10.3390/ijms24010240)
Supplement: Supplementary file 1 [file ijms-24-00240-s001.zip]

Archive with 1 entries (1 files):
- ijms-1978765-supplementary.pdf
